# Supplementary material for: Tissue-specific and functional loci analysis of CASP14 gene in the sheep horn
Source: PLoS One. 2024 Nov 21;19(11):e0310464. doi: 10.1371/journal.pone.0310464 (PMC11581258; doi:10.1371/journal.pone.0310464)
Supplement: S1 Table — (XLSX) [file pone.0310464.s001.xlsx]

## Sheet: TableS1
BioSample	Sample	Group	Sex	age	Group	The length of the horn(cm)
SAMN36885659	scurred_p1	scurred_	female	4	scurred	1
SAMN36885660	scurred_p2	scurred_	female	4	scurred	9
SAMN36885661	scurred_p3	scurred_	female	3.5	scurred	4
SAMN36885662	scurred_p4	scurred_	female	4	scurred	7
SAMN40450409	scurred_p5	scurred_	female	4.5	scurred	9
SAMN40450410	scurred_p6	scurred_	female	4.5	scurred	8
SAMN40450411	scurred_p7	scurred_	female	2.5	scurred	6
SAMN36885663	SHE_p1	normal	female	4.5	SHE	28
SAMN36885664	SHE_p2	normal	female	5	SHE	29
SAMN36885665	SHE_p3	normal	female	5	SHE	24
SAMN36885666	SHE_p4	normal	female	5	SHE	28
SAMN40450412	TCF_P1	normal	female	4	SHE	21
SAMN40450413	TCF_p2	normal	female	4.5	SHE	21
SAMN40450414	TCF_p3	normal	female	3	SHE	23
SAMN40450415	TCF_p4	normal	female	2	SHE	25
scurred (0–12 cm), SHE-type (>12 cm, spiral and horizontally extended), TCF type (>12 cm, tightly closed to the face)
