# Supplementary material for: Tissue-specific and functional loci analysis of CASP14 gene in the sheep horn
Source: PLoS One. 2024 Nov 21;19(11):e0310464. doi: 10.1371/journal.pone.0310464 (PMC11581258; doi:10.1371/journal.pone.0310464)
Supplement: S2 Table — (XLSX) [file pone.0310464.s002.xlsx]

## Sheet: TableS2
Tissue	Pig	Cattle	Human	Sheep
Adipose	0.0394697	0.00116852	0.870466	0.0985635
Blood_Immune	1.20678	0.517146	0.129864	3.97674
Brain	0.030098	0.000858974	0.0955795	0.0508003
Heart	0.00886181	0	0.113787	0.00414403
Kidney	0.0037612	0	0.152383	0.00339667
Large_intestine	0.052596	0.0415438	0	0.00595136
Liver	0.0019998	0.00039255	0.126985	0.0175628
Lung	1.61785	0.209978	0.236379	4.20241
Mammary	0.194355	0.00370574	0	0.0201536
Muscle	0.0200831	0.00120868	0.316058	0.00524585
Ovary	0.268442	0.00215496	0.155855	0.186113
Pituitary	0.00100227	0	0.105416	0.0258219
Skin	25.5682	226.335	649.434	440.805
Small_intestine	0.0324103	0.28909	0.126294	0.0431445
Testis	0.134558	0.0261162	0.982393	0.027981
Uterus	0.183162	0.000318437	0.151553	0.0263863
