# Supplementary material for: Tissue-specific and functional loci analysis of CASP14 gene in the sheep horn
Source: PLoS One. 2024 Nov 21;19(11):e0310464. doi: 10.1371/journal.pone.0310464 (PMC11581258; doi:10.1371/journal.pone.0310464)
Supplement: S3 Table — (XLSX) [file pone.0310464.s003.xlsx]

## Sheet: TableS3
CHROM	POS	REF	ALT	FST	threshold_2
chr5	7940436	C	T	4.06576e-18	No difference
chr5	7940460	C	T	4.06576e-18	No difference
chr5	7940468	C	T	4.06576e-18	No difference
chr5	7940480	C	T	4.06576e-18	No difference
chr5	7940486	C	T	4.06576e-18	No difference
chr5	7940494	C	T	4.06576e-18	No difference
chr5	7940498	C	T	4.06576e-18	No difference
chr5	7940514	C	T	4.06576e-18	No difference
chr5	7940515	C	T	-0.00278913	No difference
chr5	7940525	C	T	4.06576e-18	No difference
chr5	7940550	A	C	0.0340909	No difference
chr5	7940711	A	G	0.0157246	No difference
chr5	7940795	T	C	-0.0052044	No difference
chr5	7940808	C	T	0.023569	No difference
chr5	7940824	A	C	0.023569	No difference
chr5	7940907	C	T	0.00846702	No difference
chr5	7940938	T	A	0.0114466	No difference
chr5	7941044	G	A	0.0124067	No difference
chr5	7941060	G	T	0.0261607	No difference
chr5	7941067	T	C	0.000335458	No difference
chr5	7941159	C	T	0.0129643	No difference
chr5	7941175	C	T	-0.00131752	No difference
chr5	7941198	G	A	-0.00636266	No difference
chr5	7941215	T	C	0.00296064	No difference
chr5	7941228	T	C	0.000120803	No difference
chr5	7941235	A	G	0.000120803	No difference
chr5	7941240	A	G	0.000120803	No difference
chr5	7941249	G	A	0.00193993	No difference
chr5	7941263	G	T	0.0126263	No difference
chr5	7941300	C	T	0.00348539	No difference
chr5	7941354	G	A	0.00428334	No difference
chr5	7941379	C	T	4.06576e-18	No difference
chr5	7941382	A	G	-0.00219261	No difference
chr5	7941385	C	T	4.06576e-18	No difference
chr5	7941388	G	A	0.0914412	Difference
chr5	7941395	T	A	-0.00526885	No difference
chr5	7941400	C	T	4.06576e-18	No difference
chr5	7941411	C	T	4.06576e-18	No difference
chr5	7941414	C	T	4.06576e-18	No difference
chr5	7941424	C	T	4.06576e-18	No difference
chr5	7941431	C	T	4.06576e-18	No difference
chr5	7941432	C	T	4.06576e-18	No difference
chr5	7941434	C	T	4.06576e-18	Exon
chr5	7941435	C	T	4.06576e-18	Exon
chr5	7941445	C	T	4.06576e-18	Exon
chr5	7941470	C	T	4.06576e-18	Exon
chr5	7941475	C	T	4.06576e-18	Exon
chr5	7941477	C	T	4.06576e-18	Exon
chr5	7941514	C	T	0.0203326	Exon
chr5	7941545	A	G	-0.00533424	Exon
chr5	7941551	C	T	0.00970489	Exon
chr5	7941566	C	T	4.06576e-18	Exon
chr5	7941594	C	T	0.00585783	No difference
chr5	7941628	A	G	0.00622132	No difference
chr5	7941817	C	T	0.0321604	No difference
chr5	7941827	C	T	4.06576e-18	No difference
chr5	7941830	C	T	-0.00470352	No difference
chr5	7941850	C	T	4.06576e-18	No difference
chr5	7941857	C	T	4.06576e-18	No difference
chr5	7941876	C	T	4.06576e-18	No difference
chr5	7941895	C	T	4.06576e-18	No difference
chr5	7941898	C	T	4.06576e-18	No difference
chr5	7941901	C	T	4.06576e-18	No difference
chr5	7941906	C	T	4.06576e-18	No difference
chr5	7941937	C	T	4.06576e-18	No difference
chr5	7941998	C	T	4.06576e-18	No difference
chr5	7942000	C	T	4.06576e-18	No difference
chr5	7942001	C	T	4.06576e-18	No difference
chr5	7942005	C	T	4.06576e-18	No difference
chr5	7942014	C	T	4.06576e-18	No difference
chr5	7942023	C	T	4.06576e-18	No difference
chr5	7942031	C	T	4.06576e-18	No difference
chr5	7942032	C	T	4.06576e-18	No difference
chr5	7942033	C	T	4.06576e-18	No difference
chr5	7942064	C	T	4.06576e-18	No difference
chr5	7942065	C	T	4.06576e-18	No difference
chr5	7942068	C	T	4.06576e-18	No difference
chr5	7942084	C	T	4.06576e-18	No difference
chr5	7942089	C	T	4.06576e-18	No difference
chr5	7942091	C	T	4.06576e-18	No difference
chr5	7942092	C	T	4.06576e-18	No difference
chr5	7942099	C	T	4.06576e-18	No difference
chr5	7942163	A	T	-0.00446586	No difference
chr5	7942414	G	A	0.0416382	No difference
chr5	7942670	G	A	4.06576e-18	No difference
chr5	7942672	G	A	4.06576e-18	No difference
chr5	7942673	G	A	4.06576e-18	No difference
chr5	7942681	G	A	4.06576e-18	No difference
chr5	7942682	G	A	4.06576e-18	No difference
chr5	7942685	G	A	4.06576e-18	No difference
chr5	7942702	G	A	4.06576e-18	No difference
chr5	7942716	G	A	4.06576e-18	No difference
chr5	7942739	G	A	4.06576e-18	No difference
chr5	7942753	G	A	4.06576e-18	No difference
chr5	7942780	G	A	4.06576e-18	No difference
chr5	7943032	C	T	-0.00523071	No difference
chr5	7943144	A	G	-0.00531833	No difference
chr5	7943278	T	C	-0.00364256	No difference
chr5	7943564	G	A	-0.00545924	No difference
chr5	7943575	C	T	4.06576e-18	No difference
chr5	7943596	C	T	4.06576e-18	No difference
chr5	7943608	C	T	4.06576e-18	No difference
chr5	7943620	C	T	4.06576e-18	No difference
chr5	7943627	C	T	4.06576e-18	No difference
chr5	7943628	C	T	4.06576e-18	No difference
chr5	7943631	C	T	4.06576e-18	No difference
chr5	7943632	C	T	4.06576e-18	No difference
chr5	7943635	T	C	0.0602477	Difference
chr5	7943638	C	T	4.06576e-18	No difference
chr5	7943644	C	T	4.06576e-18	No difference
chr5	7943646	C	T	4.06576e-18	No difference
chr5	7943647	C	T	4.06576e-18	No difference
chr5	7943653	C	T	4.06576e-18	No difference
chr5	7943654	C	T	4.06576e-18	No difference
chr5	7943655	C	T	4.06576e-18	No difference
chr5	7943662	C	T	4.06576e-18	No difference
chr5	7943668	C	T	4.06576e-18	No difference
chr5	7943671	C	T	4.06576e-18	No difference
chr5	7943685	C	T	4.06576e-18	No difference
chr5	7943691	C	T	4.06576e-18	No difference
chr5	7943726	C	T	4.06576e-18	No difference
chr5	7943744	C	T	4.06576e-18	No difference
chr5	7943762	C	T	4.06576e-18	No difference
chr5	7943867	G	A	0.0521886	Difference
chr5	7944186	C	T	0.0400768	No difference
chr5	7944295	G	A	0.0569244	Difference
chr5	7944435	A	T	0.00746308	No difference
chr5	7944436	C	T	0.0272288	No difference
chr5	7944679	G	T	0.0736072	Difference
chr5	7944754	C	T	4.06576e-18	No difference
chr5	7944757	C	T	4.06576e-18	No difference
chr5	7944773	C	T	4.06576e-18	Exon
chr5	7944774	C	T	4.06576e-18	Exon
chr5	7944779	C	T	4.06576e-18	Exon
chr5	7944783	C	T	4.06576e-18	Exon
chr5	7944788	C	T	4.06576e-18	Exon
chr5	7944791	C	T	4.06576e-18	Exon
chr5	7944792	C	T	4.06576e-18	Exon
chr5	7944799	C	T	4.06576e-18	Exon
chr5	7944800	C	T	4.06576e-18	Exon
chr5	7944809	C	T	4.06576e-18	Exon
chr5	7944820	C	T	4.06576e-18	Exon
chr5	7944822	C	T	4.06576e-18	Exon
chr5	7945328	A	G	0.023569	No difference
chr5	7945349	G	A	-0.00423106	No difference
chr5	7945483	C	T	-0.00502281	No difference
chr5	7945561	C	A	-0.00513981	No difference
chr5	7945587	A	G	-0.005716	No difference
chr5	7945711	C	T	4.06576e-18	No difference
chr5	7945716	C	T	4.06576e-18	No difference
chr5	7945826	T	C	0.015486	No difference
chr5	7945885	A	T	-0.00365051	No difference
chr5	7945986	T	A	0.0254025	No difference
chr5	7946083	G	A	-0.00508039	No difference
chr5	7946132	A	G	0.00027674	No difference
chr5	7946248	T	C	0.0126146	No difference
chr5	7946371	G	A	0.085734	Difference
chr5	7946417	C	T	0.101679	Difference
chr5	7946431	A	G	0.0634921	Difference
chr5	7946567	G	A	-0.00541673	No difference
chr5	7946582	A	G	1.12147e-16	No difference
chr5	7946841	A	G	0.0174974	No difference
chr5	7946856	G	A	0.0600782	Difference
chr5	7946876	G	A	0.0784427	Difference
chr5	7946885	C	T	0.0627706	Difference
chr5	7946890	A	G	-0.00479198	No difference
chr5	7946902	A	G	0.0174974	No difference
chr5	7946933	C	T	4.06576e-18	No difference
chr5	7946935	A	G	-0.00361908	No difference
chr5	7946971	G	A	0.0627706	Difference
chr5	7946988	G	T	0.0627706	Difference
chr5	7947024	C	T	4.06576e-18	Exon
chr5	7947041	G	A	0.0448705	Exon
chr5	7947046	A	T	0.00941607	Exon
chr5	7947107	A	G	0.0126263	Exon
chr5	7947113	C	T	0.0218855	Exon
chr5	7947132	C	T	0.00149397	Exon
chr5	7947187	A	T	0.0042315	No difference
chr5	7947223	C	T	0.0162187	No difference
chr5	7947326	T	C	0.00505051	Exon
chr5	7947387	A	G	0.0247149	Exon
chr5	7947412	C	T	4.06576e-18	Exon
chr5	7947414	C	T	4.06576e-18	Exon
chr5	7947430	T	A	-0.00287786	Exon
chr5	7947435	C	T	4.06576e-18	Exon
chr5	7947439	C	T	4.06576e-18	Exon
chr5	7947461	T	C	0.010101	Exon
chr5	7947462	C	T	4.06576e-18	Exon
chr5	7947466	C	T	0.0126263	Exon
chr5	7947467	C	T	0.0181818	Exon
chr5	7947469	C	T	4.06576e-18	Exon
chr5	7947473	G	A	-0.00374333	Exon
chr5	7947474	C	T	4.06576e-18	Exon
chr5	7947482	C	T	4.06576e-18	No difference
chr5	7947488	C	T	4.06576e-18	No difference
chr5	7947556	C	T	4.06576e-18	No difference
chr5	7947594	C	T	4.06576e-18	No difference
chr5	7947600	G	A	-0.00513981	No difference
chr5	7947603	T	C	-0.00555747	No difference
chr5	7947606	C	T	4.06576e-18	No difference
chr5	7947611	C	T	4.06576e-18	No difference
chr5	7947621	C	T	4.06576e-18	No difference
chr5	7947704	A	T	0.0508534	Difference
chr5	7947717	T	C	-0.00453989	Exon
chr5	7947759	C	T	-0.00365619	No difference
chr5	7947760	A	G	0.010101	No difference
chr5	7947926	A	G	-0.00450286	No difference
chr5	7948090	T	G	-0.00563777	No difference
chr5	7948094	T	A	-0.00563648	No difference
chr5	7948219	G	A	4.06576e-18	No difference
chr5	7948232	G	A	4.06576e-18	No difference
chr5	7948247	G	A	4.06576e-18	No difference
chr5	7948273	A	G	0.0171522	No difference
chr5	7948274	G	A	4.06576e-18	No difference
chr5	7948299	G	A	4.06576e-18	No difference
chr5	7948314	G	A	4.06576e-18	No difference
chr5	7948383	C	T	-0.00094078	No difference
chr5	7948408	G	A	-0.00256294	No difference
chr5	7948496	A	T	0.0126263	No difference
chr5	7948500	T	C	-0.00479267	No difference
chr5	7948704	C	T	-0.00423106	No difference
chr5	7948755	A	G	-0.00425946	No difference
chr5	7948757	G	A	-0.00425946	No difference
chr5	7948770	T	C	-0.00516796	No difference
chr5	7948911	C	T	0.0150259	No difference
chr5	7949107	T	G	0.010101	Exon
chr5	7949163	T	A	0.010101	Exon
chr5	7949192	G	A	-0.00450286	Exon
chr5	7949695	C	T	0.00505051	Exon
chr5	7949707	C	G	0.0603592	Difference
chr5	7949822	T	C	0.00505051	Exon
chr5	7949824	A	C	0.00505051	Exon
chr5	7949828	T	C	0.00505051	Exon
chr5	7949847	C	T	0.00190429	Exon
chr5	7950078	A	G	-0.000836389	No difference
chr5	7950149	T	C	0.00505051	No difference
chr5	7950218	C	A	-0.00428712	No difference
chr5	7950362	T	C	-0.00450286	No difference
chr5	7950364	C	T	-0.00450286	No difference
chr5	7950426	A	T	-0.00513981	No difference
chr5	7950447	T	A	0.00505051	No difference
chr5	7950494	G	A	0.010101	No difference
chr5	7950495	G	A	0.010101	No difference
chr5	7950557	T	A	0.010101	No difference
chr5	7950567	C	T	0.0151515	No difference
chr5	7950582	G	A	-0.00523071	No difference
chr5	7950615	A	T	-0.000718437	No difference
chr5	7950638	T	C	0.00505051	No difference
chr5	7950663	A	G	0.00505051	No difference
chr5	7950666	T	G	0.00505051	No difference
chr5	7950744	G	A	0.00301023	No difference
chr5	7950786	C	T	4.06576e-18	No difference
chr5	7950792	C	T	4.06576e-18	No difference
chr5	7950795	C	T	4.06576e-18	No difference
chr5	7950797	C	T	4.06576e-18	No difference
chr5	7950801	C	T	4.06576e-18	No difference
